# Supplementary material for: Geranium Oil Nanoemulsion Delivers More Potent and Persistent Fumigant Control of Callosobruchus maculatus in Stored Grain
Source: Foods. 2025 Oct 15;14(20):3514. doi: 10.3390/foods14203514 (PMC12564152; doi:10.3390/foods14203514)
Supplement: Supplementary file 1 [file foods-14-03514-s001.zip]

Archive with 1 entries (1 files):
- foods-3896428-supplementary.pdf
